# Supplementary material for: Equity in wastewater monitoring: Differences in the demographics and social vulnerability of sewered and unsewered populations across North Carolina
Source: PLoS One. 2024 Oct 10;19(10):e0311516. doi: 10.1371/journal.pone.0311516 (PMC11466389; doi:10.1371/journal.pone.0311516)
Supplement: S1 Table — (XLSX) [file pone.0311516.s002.xlsx]

## Sheet: Sheet1
Equity in wastewater monitoring: Differences in the demographics and social vulnerability of sewered and unsewered populations across North Carolina
Stacie K. Reckling (NCSU, NCDHHS), Xindi C. Hu (Mathematica), and Aparna Keshaviah (Mathematica)
Domain	Variable Description	Variable ID	Source	Geography
Demographics	Percent 65+ years	S0101_C01_030	ACS 2015-19	tract
	Percent female	B01001_026/B01001_001	ACS 2015-19	tract
	Percent White	P1_003N/P1_001N	US Census 2020	block
	Percent African American	P1_004N/P1_001N	US Census 2020	block
	Percent Asian	P1_006N/P1_001N	US Census 2020	block
	Percent American Indian or Alaska Native	P1_005N/P1_001N	US Census 2020	block
	Percent Native Hawaiian or Pacific Islander	P1_007N/P1_001N	US Census 2020	block
	Percent Hispanic	P2_002N/P1_001N	US Census 2020	block
Health	Percent with disability	DP02_0072P/B01001_001	ACS 2015-19	tract
	Percent uninsured	S2701_C05_001/B01001_001	ACS 2015-19	tract
Housing and transportation	Percent households without a vehicle	DP04_0058P	ACS 2015-19	tract
	Percent of housing structures with 5 or more units	DP04_0011P + DP04_0012P + DP04_0013P	ACS 2015-19	tract
	Percent population group quarters	P5_001N	US Census 2020	block
SVI	SVI - Overall vulnerability	RPL_THEMES	CDC SVI 2018	tract
	SVI - Socioeconomic status	RPL_THEME1	CDC SVI 2018	tract
	SVI - Household composition & disability	RPL_THEME2	CDC SVI 2018	tract
	SVI - Minority status & language	RPL_THEME3	CDC SVI 2018	tract
	SVI - Housing type & transportation	RPL_THEME4	CDC SVI 2018	tract
Socioeconomic (SES)	Percent population with college or higher (25 yrs+)	(B06009_004 + B06009_005 + B06009_006)/B01001_001	ACS 2015-19	tract
	Median household income	B19013_001	ACS 2015-19	tract
	Percent below poverty	B17001_002/ B01001_001	ACS 2015-19	tract
	Percent unemployed	DP03_0005/B01001_001	ACS 2015-19	tract
	Percent population speaking English less than “well”	(B16005_007 + B16005_008 + B16005_012 + B16005_013 + B16005_017 + B16005_018 + B16005_022 + B16005_023 + B16005_029 + B16005_030 + B16005_034 + B16005_035 + B16005_039 + B16005_040 + B16005_044 + B16005_045) / B01001_001	ACS 2015-19	tract
