# Supplementary material for: Equity in wastewater monitoring: Differences in the demographics and social vulnerability of sewered and unsewered populations across North Carolina
Source: PLoS One. 2024 Oct 10;19(10):e0311516. doi: 10.1371/journal.pone.0311516 (PMC11466389; doi:10.1371/journal.pone.0311516)
Supplement: S2 Table — The table shows meta-variables that substantially differed across sites. Wastewater sample analysis was conducted by the following three labs: University of Wisconsin-Milwaukee (Tuckaseigee), North Carolina State University (Raleigh 2, Raleigh 3, Cary 1, Cary 2, and Cary 3), and University of North Carolina-Chapel Hill (remaining sites). Sampling generally occurred twice weekly, though was often less frequent around holidays, and occurred only weekly in Tuckaseigee before August 2021. The concentration method used was membrane filtration with MgCl--2 (all sites) and acidification (all sites except Tuckaseigee). The extraction method used the NUCLISENSE manual magnetic bead extraction kit (all sites except Tuckaseigee) or bead bashed HA filters on a KingFisher Flex system 96 well plates (Tuckaseigee only). All sites shared the following features: Sample location type = wastewater treatment plant, System type = separated, Sample mix = raw wastewater, pre-concentration storage temp = 4°C, PCR type = Digital droplet polymerase chain reaction (ddPCR), SARS-CoV-2 targets = N1 and N2, recovery control name = Bovine coronavirus (BCoV) vaccine, endogenous control = Pepper mild mottle virus (PMMoV), extraction blanks = yes. For additional details on sample analysis methods, see previous publications (1, 2). Sites are ordered by ascending county population size. Note: Flow = 24-hr flow-weighted composite; MGD = Million gallons per day; MSD = Metropolitan Sewerage District; Time = 24-hr time-weighted composite. (XLSX) [file pone.0311516.s003.xlsx]

## Sheet: Sheet1
Equity in wastewater monitoring: Differences in the demographics and social vulnerability of sewered and unsewered populations across North Carolina
Stacie K. Reckling (NCSU, NCDHHS), Xindi C. Hu (Mathematica), and Aparna Keshaviah (Mathematica)
Site name	Capacity (MGD)	Mean daily flow (MGD)	Sample type	Sampling start time	Sample volume (mL)	Median recovery efficiency (%)
Laurinburg	4	2.3	Flow	8:30am	40	35
Tuckaseigee	3.5	1.04	Time	8:00am	25	27
Marion	3	0.87	Flow	10:00am	40	30
Beaufort	1.5	0.91	Flow	10:00am	40	30
Roanoke Rapids	8.3	2.8	Flow	8:30am	40	35
City of Wilson	14	8.2	Flow	6:30am	40	34
Chapel Hill - Carrboro	14.5	7.5	Flow	7:00am	40	32
Greenville	17.5	11.2	Flow	9:00am	40	28
Wilmington City (North)	5.5	3.7	Flow	7:00am	40	36
New Hanover County (North)	10.5	6.8	Flow	7:00am	40	30
South Durham	20	8.4	Flow	6:45am	40	29
Fayetteville - Rockfish	21	14.9	Flow	4:30am	40	32
MSD of Buncombe County	40	21	Flow	9:00am	40	30
Winston Salem - Salem	15.3	10.6	Flow	5:30am	40	33
Greensboro - North Buffalo	18	13.7	Flow	8:00am	40	38
Charlotte 1	12	4.2	Flow	7:30am	40	33
Charlotte 2	28	17	Flow	8:00am	40	38
Charlotte 3	12	9.9	Flow	7:00am	40	44
Raleigh	75	49.5	Flow	7:00am	40	34
Raleigh 2	3	2.5	Flow	8:00am	40	26
Raleigh 3	2.2	0.8	Flow	7:00am	40	34
Cary 1	12	6.9	Flow	6:30am	40	26.5
Cary 2	12.8	5.4	Flow	8:30am	40	30
Cary 3	18	6.5	Flow	7:00am	40	41.5
Jacksonville	9	3.7	Flow	8:00am	40	25
