# Supplementary material for: Equity in wastewater monitoring: Differences in the demographics and social vulnerability of sewered and unsewered populations across North Carolina
Source: PLoS One. 2024 Oct 10;19(10):e0311516. doi: 10.1371/journal.pone.0311516 (PMC11466389; doi:10.1371/journal.pone.0311516)
Supplement: S3 Table — Rows with bolded fonts mean the difference is statistically significant at a significance level of 0.05. Rows shaded in grey mean the difference between the sewered and unsewered population is meaningful (greater than 5 percentage points or 5%). Note: The margin of error (MOE) for the monitored and whole populations was calculated using the MOE estimates published by the Census Bureau and following the formula: square root of the sum of squared margin of errors. Statistical significance is assessed based on the absolute value of the Z statistics (*** for |Z| > 3.29, ** for |Z| > 2.58, * for |Z| > 1.96). (XLSX) [file pone.0311516.s004.xlsx]

## Sheet: Sheet1
Equity in wastewater monitoring: Differences in the demographics and social vulnerability of sewered and unsewered populations across North Carolina
Stacie K. Reckling (NCSU, NCDHHS), Xindi C. Hu (Mathematica), and Aparna Keshaviah (Mathematica)
Geography	Variable name	Monitored population	Whole population	Difference	Z statistics	Statistical significance	Meaningful difference
Statewide	% 65 years+	13.6% ± 0.2%	16.3% ± 0.1%	-2.6% ± 0.2%	-13.3	***	FALSE
Statewide	% African American	25.4%	20.5%	4.9%			FALSE
Statewide	% AIAN	0.7%	1.2%	-0.6%			FALSE
Statewide	% Asian	6.0%	3.3%	2.7%			FALSE
Statewide	% Bachelor's degree or higher	29.2% ± 0.3%	21.9% ± 0.1%	7.3% ± 0.3%	25.78	***	TRUE
Statewide	% Below federal poverty line	13.2% ± 0.3%	13.6% ± 0.2%	-0.4% ± 0.3%	-1.03	N.S.	FALSE
Statewide	% Female	52.0% ± 0.4%	51.4% ± 0.2%	0.6% ± 0.4%	1.43	N.S.	FALSE
Statewide	% Group quarters	0.8%	1.1%	-0.3%			FALSE
Statewide	% Hispanic	11.3%	10.7%	0.6%			FALSE
Statewide	% Household without vehicle	6.0% ± 0.2%	5.6% ± 0.1%	0.4% ± 0.2%	2.03	*	FALSE
Statewide	% Housing with 5+ units	23.9%	13.3%	10.6%			TRUE
Statewide	% Limited English proficiency	4.4% ± 0.3%	3.7% ± 0.1%	0.7% ± 0.3%	2.19	*	FALSE
Statewide	% NHPI	0.1%	0.1%	0.0%			FALSE
Statewide	% No health insurance	9.8% ± 0.2%	10.4% ± 0.1%	-0.6% ± 0.2%	-2.78	**	FALSE
Statewide	% Unemployed	5.0% ± 0.2%	5.3% ± 0.1%	-0.4% ± 0.2%	-1.81	N.S.	FALSE
Statewide	% White	54.4%	62.2%	-7.7%			TRUE
Statewide	% With disability	10.7% ± 0.2%	13.1% ± 0.1%	-2.4% ± 0.2%	-12.53	***	FALSE
Statewide	median household income	68210.22 ± 16307.98	60780.57 ± 15310.45	7429.65 ± 22368.73	0.33	N.S.	TRUE
Statewide	SVI - household & disability	0.37	0.49	-0.13			TRUE
Statewide	SVI - housing & transportation	0.49	0.5	0			FALSE
Statewide	SVI - minority status & language	0.57	0.51	0.06			TRUE
Statewide	SVI - overall	0.43	0.49	-0.06			TRUE
Statewide	SVI - socioeconomic status	0.4	0.48	-0.09			TRUE
Buncombe County	% 65 years+	20.5% ± 0.7%	20.0% ± 0.7%	0.6% ± 1.0%	0.53	N.S.	FALSE
Buncombe County	% African American	6.8%	5.7%	1.1%			FALSE
Buncombe County	% AIAN	0.5%	0.5%	0.0%			FALSE
Buncombe County	% Asian	1.5%	1.2%	0.2%			FALSE
Buncombe County	% Bachelor's degree or higher	30.2% ± 0.9%	30.6% ± 1.0%	-0.4% ± 1.4%	-0.27	N.S.	FALSE
Buncombe County	% Below federal poverty line	10.5% ± 0.8%	11.2% ± 0.9%	-0.6% ± 1.3%	-0.51	N.S.	FALSE
Buncombe County	% Female	52.2% ± 1.3%	52.1% ± 1.4%	0.1% ± 1.9%	0.04	N.S.	FALSE
Buncombe County	% Group quarters	1.7%	1.4%	0.3%			FALSE
Buncombe County	% Hispanic	8.6%	8.1%	0.5%			FALSE
Buncombe County	% Household without vehicle	5.5% ± 0.7%	5.6% ± 0.7%	-0.2% ± 1.0%	-0.15	N.S.	FALSE
Buncombe County	% Housing with 5+ units	14.2%	14.9%	-0.7%			FALSE
Buncombe County	% Limited English proficiency	3.0% ± 0.7%	3.0% ± 0.7%	0.0% ± 1.0%	0	N.S.	FALSE
Buncombe County	% NHPI	0.2%	0.2%	0.0%			FALSE
Buncombe County	% No health insurance	10.8% ± 0.7%	11.0% ± 0.8%	-0.2% ± 1.1%	-0.19	N.S.	FALSE
Buncombe County	% Unemployed	3.1% ± 0.5%	3.2% ± 0.5%	-0.1% ± 0.7%	-0.12	N.S.	FALSE
Buncombe County	% White	79.5%	81.2%	-1.8%			FALSE
Buncombe County	% With disability	13.3% ± 0.7%	13.1% ± 0.8%	0.1% ± 1.1%	0.13	N.S.	FALSE
Buncombe County	median household income	58705.94 ± 119595.77	57619.09 ± 119114.91	1086.85 ± 168794.28	0.01	N.S.	FALSE
Buncombe County	SVI - household & disability	0.35	0.37	-0.02			TRUE
Buncombe County	SVI - housing & transportation	0.61	0.62	-0.01			FALSE
Buncombe County	SVI - minority status & language	0.34	0.33	0.01			FALSE
Buncombe County	SVI - overall	0.38	0.41	-0.02			TRUE
Buncombe County	SVI - socioeconomic status	0.31	0.34	-0.03			TRUE
Carteret County	% 65 years+	29.9% ± 4.2%	25.0% ± 1.1%	4.9% ± 4.4%	1.12	N.S.	FALSE
Carteret County	% African American	9.1%	4.8%	4.2%			FALSE
Carteret County	% AIAN	0.2%	0.5%	-0.2%			FALSE
Carteret County	% Asian	0.6%	0.9%	-0.3%			FALSE
Carteret County	% Bachelor's degree or higher	18.2% ± 2.7%	21.7% ± 1.0%	-3.5% ± 2.9%	-1.2	N.S.	FALSE
Carteret County	% Below federal poverty line	12.8% ± 3.9%	9.0% ± 1.3%	3.8% ± 4.1%	0.92	N.S.	FALSE
Carteret County	% Female	55.0% ± 6.3%	51.0% ± 1.6%	4.0% ± 6.5%	0.61	N.S.	FALSE
Carteret County	% Group quarters	1.2%	1.0%	0.1%			FALSE
Carteret County	% Hispanic	2.3%	4.6%	-2.3%			FALSE
Carteret County	% Household without vehicle	7.1% ± 2.8%	4.2% ± 0.7%	2.9% ± 2.9%	0.99	N.S.	FALSE
Carteret County	% Housing with 5+ units	12.2%	14.0%	-1.8%			FALSE
Carteret County	% Limited English proficiency	0.7% ± 2.1%	1.0% ± 0.9%	-0.2% ± 2.2%	-0.11	N.S.	FALSE
Carteret County	% NHPI	0.0%	0.1%	0.0%			FALSE
Carteret County	% No health insurance	13.5% ± 3.8%	9.9% ± 0.9%	3.6% ± 3.9%	0.91	N.S.	FALSE
Carteret County	% Unemployed	5.2% ± 2.1%	5.2% ± 0.9%	0.0% ± 2.2%	-0.02	N.S.	FALSE
Carteret County	% White	85.4%	86.1%	-0.6%			FALSE
Carteret County	% With disability	16.0% ± 2.9%	17.9% ± 1.2%	-1.8% ± 3.2%	-0.58	N.S.	FALSE
Carteret County	median household income	48151.67 ± 22877.01	58752.23 ± 85569.98	-10600.57 ± 88575.28	-0.12	N.S.	TRUE
Carteret County	SVI - household & disability	0.77	0.63	0.14			TRUE
Carteret County	SVI - housing & transportation	0.34	0.35	-0.01			FALSE
Carteret County	SVI - minority status & language	0.16	0.21	-0.05			TRUE
Carteret County	SVI - overall	0.38	0.35	0.03			TRUE
Carteret County	SVI - socioeconomic status	0.39	0.37	0.01			FALSE
Cumberland County	% 65 years+	11.8% ± 0.5%	11.9% ± 0.4%	-0.2% ± 0.6%	-0.24	N.S.	FALSE
Cumberland County	% African American	41.4%	38.1%	3.2%			FALSE
Cumberland County	% AIAN	1.7%	1.7%	0.0%			FALSE
Cumberland County	% Asian	3.1%	2.7%	0.3%			FALSE
Cumberland County	% Bachelor's degree or higher	16.2% ± 0.6%	15.9% ± 0.5%	0.3% ± 0.8%	0.42	N.S.	FALSE
Cumberland County	% Below federal poverty line	17.3% ± 1.2%	17.8% ± 0.9%	-0.4% ± 1.5%	-0.28	N.S.	FALSE
Cumberland County	% Female	51.7% ± 1.2%	50.4% ± 0.9%	1.3% ± 1.5%	0.86	N.S.	FALSE
Cumberland County	% Group quarters	0.2%	0.6%	-0.4%			FALSE
Cumberland County	% Hispanic	12.5%	11.8%	0.7%			FALSE
Cumberland County	% Household without vehicle	5.5% ± 0.6%	6.9% ± 0.5%	-1.4% ± 0.8%	-1.71	N.S.	FALSE
Cumberland County	% Housing with 5+ units	17.1%	18.1%	-1.1%			FALSE
Cumberland County	% Limited English proficiency	3.2% ± 0.8%	2.8% ± 0.6%	0.4% ± 1.0%	0.41	N.S.	FALSE
Cumberland County	% NHPI	0.5%	0.4%	0.0%			FALSE
Cumberland County	% No health insurance	9.7% ± 0.5%	9.4% ± 0.4%	0.3% ± 0.7%	0.47	N.S.	FALSE
Cumberland County	% Unemployed	6.6% ± 0.6%	6.4% ± 0.5%	0.2% ± 0.7%	0.32	N.S.	FALSE
Cumberland County	% White	37.8%	42.4%	-4.5%			FALSE
Cumberland County	% With disability	15.8% ± 0.6%	15.1% ± 0.5%	0.7% ± 0.8%	0.93	N.S.	FALSE
Cumberland County	median household income	51303.57 ± 63993.87	48421.32 ± 85894.21	2882.25 ± 107112.23	0.03	N.S.	TRUE
Cumberland County	SVI - household & disability	0.69	0.66	0.03			FALSE
Cumberland County	SVI - housing & transportation	0.52	0.53	-0.01			FALSE
Cumberland County	SVI - minority status & language	0.71	0.66	0.04			TRUE
Cumberland County	SVI - overall	0.64	0.63	0.01			FALSE
Cumberland County	SVI - socioeconomic status	0.57	0.59	-0.02			FALSE
Durham County	% 65 years+	13.2% ± 0.8%	13.1% ± 0.5%	0.1% ± 0.9%	0.12	N.S.	FALSE
Durham County	% African American	33.9%	34.1%	-0.1%			FALSE
Durham County	% AIAN	0.5%	0.7%	-0.2%			FALSE
Durham County	% Asian	6.8%	5.2%	1.7%			FALSE
Durham County	% Bachelor's degree or higher	39.1% ± 1.4%	34.1% ± 0.9%	4.9% ± 1.6%	3.03	**	FALSE
Durham County	% Below federal poverty line	13.8% ± 1.2%	12.9% ± 0.9%	0.9% ± 1.5%	0.61	N.S.	FALSE
Durham County	% Female	52.3% ± 1.8%	52.2% ± 1.2%	0.1% ± 2.1%	0.05	N.S.	FALSE
Durham County	% Group quarters	0.9%	1.3%	-0.3%			FALSE
Durham County	% Hispanic	13.1%	15.4%	-2.4%			FALSE
Durham County	% Household without vehicle	8.0% ± 0.9%	7.0% ± 0.6%	1.0% ± 1.0%	0.98	N.S.	FALSE
Durham County	% Housing with 5+ units	32.1%	26.8%	5.4%			TRUE
Durham County	% Limited English proficiency	5.8% ± 1.4%	6.4% ± 0.9%	-0.6% ± 1.7%	-0.35	N.S.	FALSE
Durham County	% NHPI	0.0%	0.0%	0.0%			FALSE
Durham County	% No health insurance	11.2% ± 1.0%	11.6% ± 0.7%	-0.4% ± 1.2%	-0.32	N.S.	FALSE
Durham County	% Unemployed	4.9% ± 0.8%	4.7% ± 0.6%	0.2% ± 1.0%	0.2	N.S.	FALSE
Durham County	% White	43.3%	42.9%	0.5%			FALSE
Durham County	% With disability	8.9% ± 1.2%	9.4% ± 0.3%	-0.5% ± 1.2%	-0.37	N.S.	FALSE
Durham County	median household income	67439.57 ± 81998.67	64860.98 ± 113937.82	2578.59 ± 140376.67	0.02	N.S.	FALSE
Durham County	SVI - household & disability	0.26	0.34	-0.08			TRUE
Durham County	SVI - housing & transportation	0.59	0.54	0.05			TRUE
Durham County	SVI - minority status & language	0.73	0.73	0.01			FALSE
Durham County	SVI - overall	0.47	0.48	-0.01			FALSE
Durham County	SVI - socioeconomic status	0.4	0.43	-0.03			TRUE
Forsyth County	% 65 years+	14.9% ± 0.6%	15.9% ± 0.5%	-1.0% ± 0.8%	-1.39	N.S.	FALSE
Forsyth County	% African American	32.3%	24.9%	7.4%			TRUE
Forsyth County	% AIAN	0.7%	0.7%	0.1%			FALSE
Forsyth County	% Asian	1.6%	2.4%	-0.8%			FALSE
Forsyth County	% Bachelor's degree or higher	19.4% ± 0.6%	22.8% ± 0.6%	-3.4% ± 0.9%	-4.04	***	FALSE
Forsyth County	% Below federal poverty line	17.6% ± 1.2%	15.4% ± 1.0%	2.2% ± 1.6%	1.4	N.S.	FALSE
Forsyth County	% Female	52.4% ± 1.3%	52.6% ± 1.0%	-0.2% ± 1.6%	-0.12	N.S.	FALSE
Forsyth County	% Group quarters	0.9%	0.7%	0.2%			FALSE
Forsyth County	% Hispanic	16.7%	14.3%	2.4%			FALSE
Forsyth County	% Household without vehicle	8.2% ± 0.7%	6.9% ± 0.5%	1.3% ± 0.9%	1.46	N.S.	FALSE
Forsyth County	% Housing with 5+ units	18.8%	20.8%	-2.0%			FALSE
Forsyth County	% Limited English proficiency	4.7% ± 0.9%	4.3% ± 0.7%	0.4% ± 1.1%	0.34	N.S.	FALSE
Forsyth County	% NHPI	0.0%	0.1%	0.0%			FALSE
Forsyth County	% No health insurance	11.5% ± 0.7%	10.5% ± 0.6%	1.1% ± 0.9%	1.22	N.S.	FALSE
Forsyth County	% Unemployed	5.3% ± 0.6%	4.9% ± 0.5%	0.3% ± 0.8%	0.41	N.S.	FALSE
Forsyth County	% White	47.3%	56.2%	-8.8%			TRUE
Forsyth County	% With disability	11.4% ± 0.6%	10.9% ± 0.5%	0.5% ± 0.8%	0.67	N.S.	FALSE
Forsyth County	median household income	51746.87 ± 84152.17	57161.15 ± 118018.65	-5414.28 ± 144948.23	-0.04	N.S.	TRUE
Forsyth County	SVI - household & disability	0.44	0.43	0.01			FALSE
Forsyth County	SVI - housing & transportation	0.49	0.44	0.05			TRUE
Forsyth County	SVI - minority status & language	0.64	0.56	0.07			TRUE
Forsyth County	SVI - overall	0.52	0.47	0.05			TRUE
Forsyth County	SVI - socioeconomic status	0.52	0.48	0.04			TRUE
Guilford County	% 65 years+	14.4% ± 0.6%	15.2% ± 0.4%	-0.8% ± 0.8%	-1.06	N.S.	FALSE
Guilford County	% African American	35.1%	33.6%	1.5%			FALSE
Guilford County	% AIAN	0.4%	0.6%	-0.1%			FALSE
Guilford County	% Asian	4.5%	5.3%	-0.8%			FALSE
Guilford County	% Bachelor's degree or higher	26.5% ± 0.9%	24.5% ± 0.6%	2.0% ± 1.1%	1.9	N.S.	FALSE
Guilford County	% Below federal poverty line	18.2% ± 1.4%	14.7% ± 0.8%	3.4% ± 1.6%	2.14	*	FALSE
Guilford County	% Female	53.8% ± 1.6%	52.6% ± 0.9%	1.2% ± 1.8%	0.65	N.S.	FALSE
Guilford County	% Group quarters	1.0%	0.6%	0.4%			FALSE
Guilford County	% Hispanic	7.6%	9.6%	-2.0%			FALSE
Guilford County	% Household without vehicle	8.0% ± 0.8%	6.4% ± 0.5%	1.6% ± 1.0%	1.68	N.S.	FALSE
Guilford County	% Housing with 5+ units	28.4%	22.6%	5.8%			TRUE
Guilford County	% Limited English proficiency	4.4% ± 1.0%	4.8% ± 0.7%	-0.3% ± 1.2%	-0.26	N.S.	FALSE
Guilford County	% NHPI	0.0%	0.0%	0.0%			FALSE
Guilford County	% No health insurance	9.3% ± 0.7%	9.1% ± 0.4%	0.2% ± 0.8%	0.25	N.S.	FALSE
Guilford County	% Unemployed	6.4% ± 0.8%	5.8% ± 0.5%	0.6% ± 0.9%	0.64	N.S.	FALSE
Guilford County	% White	50.1%	48.7%	1.4%			FALSE
Guilford County	% With disability	11.1% ± 0.7%	11.3% ± 0.4%	-0.2% ± 0.8%	-0.3	N.S.	FALSE
Guilford County	median household income	57773.06 ± 97693.93	59570.38 ± 160447.14	-1797.31 ± 187849.38	-0.01	N.S.	FALSE
Guilford County	SVI - household & disability	0.37	0.42	-0.05			TRUE
Guilford County	SVI - housing & transportation	0.58	0.5	0.08			TRUE
Guilford County	SVI - minority status & language	0.62	0.61	0.01			FALSE
Guilford County	SVI - overall	0.51	0.48	0.04			TRUE
Guilford County	SVI - socioeconomic status	0.49	0.45	0.05			TRUE
Halifax County	% 65 years+	21.0% ± 1.8%	20.8% ± 1.4%	0.2% ± 2.2%	0.08	N.S.	FALSE
Halifax County	% African American	38.1%	51.1%	-13.0%			TRUE
Halifax County	% AIAN	0.7%	3.4%	-2.7%			FALSE
Halifax County	% Asian	1.1%	0.6%	0.5%			FALSE
Halifax County	% Bachelor's degree or higher	10.2% ± 1.3%	10.4% ± 1.0%	-0.2% ± 1.6%	-0.13	N.S.	FALSE
Halifax County	% Below federal poverty line	23.7% ± 3.2%	25.0% ± 2.9%	-1.3% ± 4.3%	-0.29	N.S.	FALSE
Halifax County	% Female	52.8% ± 2.6%	51.8% ± 2.3%	1.0% ± 3.5%	0.29	N.S.	FALSE
Halifax County	% Group quarters	1.2%	2.5%	-1.3%			FALSE
Halifax County	% Hispanic	3.5%	3.0%	0.5%			FALSE
Halifax County	% Household without vehicle	10.0% ± 2.1%	10.5% ± 1.7%	-0.5% ± 2.7%	-0.17	N.S.	FALSE
Halifax County	% Housing with 5+ units	7.9%	6.0%	2.0%			FALSE
Halifax County	% Limited English proficiency	1.0% ± 0.9%	1.0% ± 0.8%	0.0% ± 1.2%	0	N.S.	FALSE
Halifax County	% NHPI	0.0%	0.0%	0.0%			FALSE
Halifax County	% No health insurance	12.4% ± 1.7%	12.3% ± 1.4%	0.1% ± 2.2%	0.04	N.S.	FALSE
Halifax County	% Unemployed	7.2% ± 1.7%	6.5% ± 1.4%	0.7% ± 2.2%	0.33	N.S.	FALSE
Halifax County	% White	54.5%	39.7%	14.8%			TRUE
Halifax County	% With disability	19.1% ± 2.0%	18.8% ± 1.6%	0.4% ± 2.5%	0.15	N.S.	FALSE
Halifax County	median household income	37063.7 ± 26652.63	35276.69 ± 43787.64	1787.01 ± 51261.29	0.03	N.S.	TRUE
Halifax County	SVI - household & disability	0.91	0.81	0.1			TRUE
Halifax County	SVI - housing & transportation	0.68	0.66	0.02			FALSE
Halifax County	SVI - minority status & language	0.5	0.51	-0.01			FALSE
Halifax County	SVI - overall	0.79	0.77	0.02			FALSE
Halifax County	SVI - socioeconomic status	0.78	0.8	-0.02			FALSE
Jackson County	% 65 years+	18.0% ± 1.9%	19.9% ± 1.7%	-1.8% ± 2.6%	-0.71	N.S.	FALSE
Jackson County	% African American	2.9%	2.0%	0.9%			FALSE
Jackson County	% AIAN	1.9%	9.5%	-7.6%			TRUE
Jackson County	% Asian	1.6%	1.2%	0.4%			FALSE
Jackson County	% Bachelor's degree or higher	18.3% ± 1.8%	18.3% ± 1.5%	-0.1% ± 2.3%	-0.03	N.S.	FALSE
Jackson County	% Below federal poverty line	15.3% ± 2.5%	16.4% ± 2.5%	-1.1% ± 3.5%	-0.31	N.S.	FALSE
Jackson County	% Female	51.6% ± 3.3%	51.4% ± 3.0%	0.2% ± 4.5%	0.04	N.S.	FALSE
Jackson County	% Group quarters	0.7%	0.4%	0.2%			FALSE
Jackson County	% Hispanic	7.7%	7.6%	0.1%			FALSE
Jackson County	% Household without vehicle	4.3% ± 1.7%	4.9% ± 1.4%	-0.5% ± 2.2%	-0.25	N.S.	FALSE
Jackson County	% Housing with 5+ units	8.3%	6.2%	2.1%			FALSE
Jackson County	% Limited English proficiency	1.5% ± 1.2%	2.0% ± 1.3%	-0.5% ± 1.8%	-0.28	N.S.	FALSE
Jackson County	% NHPI	0.0%	0.0%	0.0%			FALSE
Jackson County	% No health insurance	11.9% ± 2.3%	14.4% ± 2.1%	-2.5% ± 3.1%	-0.79	N.S.	FALSE
Jackson County	% Unemployed	5.2% ± 1.6%	5.8% ± 1.8%	-0.6% ± 2.4%	-0.26	N.S.	FALSE
Jackson County	% White	85.3%	77.5%	7.7%			TRUE
Jackson County	% With disability	13.3% ± 1.5%	14.2% ± 1.5%	-0.9% ± 2.1%	-0.42	N.S.	FALSE
Jackson County	median household income	48151.83 ± 26743.65	47912.78 ± 33710.32	239.06 ± 43030.32	0.01	N.S.	FALSE
Jackson County	SVI - household & disability	0.34	0.47	-0.13			TRUE
Jackson County	SVI - housing & transportation	0.62	0.57	0.05			TRUE
Jackson County	SVI - minority status & language	0.27	0.32	-0.06			TRUE
Jackson County	SVI - overall	0.43	0.47	-0.04			TRUE
Jackson County	SVI - socioeconomic status	0.48	0.49	-0.01			FALSE
McDowell County	% 65 years+	20.3% ± 1.7%	20.5% ± 1.6%	-0.3% ± 2.3%	-0.12	N.S.	FALSE
McDowell County	% African American	4.3%	3.9%	0.4%			FALSE
McDowell County	% AIAN	0.4%	0.5%	-0.1%			FALSE
McDowell County	% Asian	0.7%	0.9%	-0.2%			FALSE
McDowell County	% Bachelor's degree or higher	13.3% ± 1.5%	13.5% ± 1.3%	-0.2% ± 2.0%	-0.09	N.S.	FALSE
McDowell County	% Below federal poverty line	14.5% ± 2.5%	15.2% ± 2.3%	-0.6% ± 3.4%	-0.19	N.S.	FALSE
McDowell County	% Female	49.8% ± 2.8%	49.5% ± 2.6%	0.4% ± 3.8%	0.09	N.S.	FALSE
McDowell County	% Group quarters	1.9%	2.7%	-0.8%			FALSE
McDowell County	% Hispanic	10.3%	6.6%	3.7%			FALSE
McDowell County	% Household without vehicle	6.6% ± 1.8%	6.9% ± 1.8%	-0.3% ± 2.5%	-0.1	N.S.	FALSE
McDowell County	% Housing with 5+ units	3.5%	3.0%	0.5%			FALSE
McDowell County	% Limited English proficiency	1.9% ± 1.5%	1.6% ± 1.4%	0.3% ± 2.1%	0.15	N.S.	FALSE
McDowell County	% NHPI	0.0%	0.0%	0.0%			FALSE
McDowell County	% No health insurance	10.8% ± 1.5%	11.0% ± 1.4%	-0.2% ± 2.1%	-0.11	N.S.	FALSE
McDowell County	% Unemployed	4.5% ± 1.3%	5.7% ± 1.5%	-1.2% ± 2.0%	-0.62	N.S.	FALSE
McDowell County	% White	82.2%	86.0%	-3.9%			FALSE
McDowell County	% With disability	19.9% ± 1.8%	20.2% ± 1.9%	-0.3% ± 2.6%	-0.1	N.S.	FALSE
McDowell County	median household income	48757.6 ± 43653.98	47613.17 ± 44770.78	1144.43 ± 62530.74	0.02	N.S.	FALSE
McDowell County	SVI - household & disability	0.78	0.69	0.09			TRUE
McDowell County	SVI - housing & transportation	0.63	0.61	0.02			FALSE
McDowell County	SVI - minority status & language	0.27	0.22	0.05			TRUE
McDowell County	SVI - overall	0.63	0.59	0.04			TRUE
McDowell County	SVI - socioeconomic status	0.63	0.64	-0.01			FALSE
Mecklenburg County	% 65 years+	10.7% ± 0.4%	11.2% ± 0.3%	-0.5% ± 0.5%	-1.01	N.S.	FALSE
Mecklenburg County	% African American	29.9%	29.6%	0.3%			FALSE
Mecklenburg County	% AIAN	0.6%	0.6%	0.0%			FALSE
Mecklenburg County	% Asian	5.7%	6.5%	-0.8%			FALSE
Mecklenburg County	% Bachelor's degree or higher	31.9% ± 0.7%	30.9% ± 0.4%	1.0% ± 0.8%	1.29	N.S.	FALSE
Mecklenburg County	% Below federal poverty line	11.3% ± 0.7%	10.7% ± 0.5%	0.6% ± 0.8%	0.71	N.S.	FALSE
Mecklenburg County	% Female	51.4% ± 1.0%	51.9% ± 0.7%	-0.5% ± 1.2%	-0.39	N.S.	FALSE
Mecklenburg County	% Group quarters	0.4%	0.5%	0.0%			FALSE
Mecklenburg County	% Hispanic	13.9%	15.2%	-1.3%			FALSE
Mecklenburg County	% Household without vehicle	5.7% ± 0.4%	5.6% ± 0.3%	0.0% ± 0.5%	0.08	N.S.	FALSE
Mecklenburg County	% Housing with 5+ units	33.3%	29.1%	4.2%			FALSE
Mecklenburg County	% Limited English proficiency	6.9% ± 0.7%	7.3% ± 0.5%	-0.4% ± 0.9%	-0.43	N.S.	FALSE
Mecklenburg County	% NHPI	0.1%	0.1%	0.0%			FALSE
Mecklenburg County	% No health insurance	10.9% ± 0.5%	11.4% ± 0.3%	-0.5% ± 0.6%	-0.8	N.S.	FALSE
Mecklenburg County	% Unemployed	4.1% ± 0.4%	4.7% ± 0.3%	-0.6% ± 0.5%	-1.32	N.S.	FALSE
Mecklenburg County	% White	48.7%	46.7%	2.0%			FALSE
Mecklenburg County	% With disability	7.6% ± 0.3%	8.0% ± 0.3%	-0.4% ± 0.4%	-1.02	N.S.	FALSE
Mecklenburg County	median household income	78555.84 ± 229062.12	77915.22 ± 321926.72	640.62 ± 395102.85	0	N.S.	FALSE
Mecklenburg County	SVI - household & disability	0.25	0.3	-0.05			TRUE
Mecklenburg County	SVI - housing & transportation	0.43	0.39	0.04			TRUE
Mecklenburg County	SVI - minority status & language	0.6	0.65	-0.05			TRUE
Mecklenburg County	SVI - overall	0.36	0.38	-0.02			TRUE
Mecklenburg County	SVI - socioeconomic status	0.36	0.36	0			FALSE
New Hanover County	% 65 years+	17.2% ± 0.9%	17.7% ± 0.7%	-0.5% ± 1.1%	-0.46	N.S.	FALSE
New Hanover County	% African American	15.4%	12.1%	3.3%			FALSE
New Hanover County	% AIAN	0.5%	0.5%	0.0%			FALSE
New Hanover County	% Asian	1.6%	1.6%	0.0%			FALSE
New Hanover County	% Bachelor's degree or higher	27.9% ± 1.1%	29.0% ± 1.0%	-1.2% ± 1.5%	-0.8	N.S.	FALSE
New Hanover County	% Below federal poverty line	13.9% ± 1.4%	14.2% ± 1.4%	-0.3% ± 2.0%	-0.16	N.S.	FALSE
New Hanover County	% Female	52.9% ± 1.7%	52.4% ± 1.4%	0.5% ± 2.3%	0.23	N.S.	FALSE
New Hanover County	% Group quarters	0.7%	0.7%	0.1%			FALSE
New Hanover County	% Hispanic	8.0%	7.7%	0.3%			FALSE
New Hanover County	% Household without vehicle	6.8% ± 0.9%	6.3% ± 0.8%	0.4% ± 1.2%	0.34	N.S.	FALSE
New Hanover County	% Housing with 5+ units	21.3%	22.3%	-0.9%			FALSE
New Hanover County	% Limited English proficiency	1.6% ± 0.8%	1.5% ± 0.7%	0.1% ± 1.0%	0.09	N.S.	FALSE
New Hanover County	% NHPI	0.1%	0.1%	0.0%			FALSE
New Hanover County	% No health insurance	9.8% ± 1.0%	10.4% ± 0.9%	-0.6% ± 1.3%	-0.47	N.S.	FALSE
New Hanover County	% Unemployed	5.8% ± 0.9%	5.2% ± 0.7%	0.6% ± 1.2%	0.52	N.S.	FALSE
New Hanover County	% White	72.2%	75.7%	-3.5%			FALSE
New Hanover County	% With disability	11.6% ± 0.8%	12.2% ± 0.6%	-0.6% ± 1.0%	-0.6	N.S.	FALSE
New Hanover County	median household income	59013.69 ± 103715.69	61962.89 ± 128627.11	-2949.19 ± 165232.8	-0.02	N.S.	FALSE
New Hanover County	SVI - household & disability	0.3	0.35	-0.05			TRUE
New Hanover County	SVI - housing & transportation	0.51	0.45	0.06			TRUE
New Hanover County	SVI - minority status & language	0.37	0.34	0.04			TRUE
New Hanover County	SVI - overall	0.4	0.37	0.04			TRUE
New Hanover County	SVI - socioeconomic status	0.44	0.4	0.05			TRUE
Onslow County	% 65 years+	9.6% ± 1.0%	9.2% ± 0.6%	0.4% ± 1.2%	0.37	N.S.	FALSE
Onslow County	% African American	24.8%	13.7%	11.1%			TRUE
Onslow County	% AIAN	0.6%	0.7%	-0.1%			FALSE
Onslow County	% Asian	3.5%	2.3%	1.2%			FALSE
Onslow County	% Bachelor's degree or higher	12.2% ± 1.3%	12.7% ± 0.8%	-0.4% ± 1.6%	-0.29	N.S.	FALSE
Onslow County	% Below federal poverty line	13.1% ± 2.8%	11.1% ± 1.4%	2.0% ± 3.1%	0.63	N.S.	FALSE
Onslow County	% Female	48.7% ± 3.2%	44.5% ± 1.6%	4.2% ± 3.6%	1.16	N.S.	FALSE
Onslow County	% Group quarters	0.5%	0.3%	0.2%			FALSE
Onslow County	% Hispanic	14.3%	13.5%	0.7%			FALSE
Onslow County	% Household without vehicle	4.5% ± 1.1%	3.9% ± 0.7%	0.6% ± 1.3%	0.44	N.S.	FALSE
Onslow County	% Housing with 5+ units	18.3%	9.0%	9.3%			TRUE
Onslow County	% Limited English proficiency	1.9% ± 2.0%	1.7% ± 1.1%	0.3% ± 2.2%	0.11	N.S.	FALSE
Onslow County	% NHPI	0.3%	0.4%	-0.1%			FALSE
Onslow County	% No health insurance	7.8% ± 1.4%	7.5% ± 0.8%	0.3% ± 1.6%	0.17	N.S.	FALSE
Onslow County	% Unemployed	5.8% ± 1.5%	5.2% ± 0.8%	0.7% ± 1.7%	0.38	N.S.	FALSE
Onslow County	% White	54.7%	67.0%	-12.3%			TRUE
Onslow County	% With disability	14.3% ± 1.6%	12.9% ± 0.9%	1.5% ± 1.9%	0.78	N.S.	FALSE
Onslow County	median household income	49867.53 ± 56546.67	52387.07 ± 97547.55	-2519.54 ± 112752.17	-0.02	N.S.	FALSE
Onslow County	SVI - household & disability	0.62	0.6	0.02			FALSE
Onslow County	SVI - housing & transportation	0.46	0.4	0.05			TRUE
Onslow County	SVI - minority status & language	0.54	0.41	0.13			TRUE
Onslow County	SVI - overall	0.55	0.49	0.06			TRUE
Onslow County	SVI - socioeconomic status	0.56	0.54	0.01			FALSE
Orange County	% 65 years+	13.1% ± 0.8%	14.1% ± 0.7%	-1.0% ± 1.1%	-0.89	N.S.	FALSE
Orange County	% African American	9.9%	10.7%	-0.7%			FALSE
Orange County	% AIAN	0.5%	0.6%	-0.1%			FALSE
Orange County	% Asian	13.0%	8.5%	4.5%			FALSE
Orange County	% Bachelor's degree or higher	44.2% ± 1.5%	38.0% ± 1.2%	6.3% ± 2.0%	3.22	**	TRUE
Orange County	% Below federal poverty line	12.3% ± 1.1%	11.4% ± 1.1%	0.9% ± 1.6%	0.56	N.S.	FALSE
Orange County	% Female	53.2% ± 1.8%	52.4% ± 1.5%	0.8% ± 2.3%	0.36	N.S.	FALSE
Orange County	% Group quarters	0.5%	0.6%	-0.1%			FALSE
Orange County	% Hispanic	8.9%	10.6%	-1.7%			FALSE
Orange County	% Household without vehicle	6.4% ± 1.0%	4.8% ± 0.7%	1.7% ± 1.2%	1.39	N.S.	FALSE
Orange County	% Housing with 5+ units	32.5%	21.2%	11.4%			TRUE
Orange County	% Limited English proficiency	3.7% ± 1.3%	4.1% ± 1.1%	-0.4% ± 1.7%	-0.25	N.S.	FALSE
Orange County	% NHPI	0.0%	0.0%	0.0%			FALSE
Orange County	% No health insurance	4.8% ± 0.6%	6.6% ± 0.7%	-1.8% ± 0.9%	-1.98	*	FALSE
Orange County	% Unemployed	4.4% ± 1.0%	4.0% ± 0.8%	0.3% ± 1.2%	0.26	N.S.	FALSE
Orange County	% White	64.5%	66.6%	-2.1%			FALSE
Orange County	% With disability	7.8% ± 0.7%	8.4% ± 0.7%	-0.6% ± 1.0%	-0.6	N.S.	FALSE
Orange County	median household income	81036.55 ± 113193.09	78955.71 ± 135737.23	2080.84 ± 176740.69	0.01	N.S.	FALSE
Orange County	SVI - household & disability	0.16	0.26	-0.1			TRUE
Orange County	SVI - housing & transportation	0.54	0.51	0.03			TRUE
Orange County	SVI - minority status & language	0.56	0.53	0.03			TRUE
Orange County	SVI - overall	0.3	0.35	-0.06			TRUE
Orange County	SVI - socioeconomic status	0.21	0.29	-0.07			TRUE
Pitt County	% 65 years+	11.9% ± 0.7%	13.2% ± 0.7%	-1.3% ± 1.0%	-1.26	N.S.	FALSE
Pitt County	% African American	39.6%	35.5%	4.1%			FALSE
Pitt County	% AIAN	0.4%	0.4%	-0.1%			FALSE
Pitt County	% Asian	2.7%	1.8%	0.9%			FALSE
Pitt County	% Bachelor's degree or higher	21.1% ± 1.0%	19.6% ± 0.9%	1.5% ± 1.3%	1.14	N.S.	FALSE
Pitt County	% Below federal poverty line	19.9% ± 1.7%	19.9% ± 1.5%	-0.1% ± 2.3%	-0.04	N.S.	FALSE
Pitt County	% Female	53.3% ± 1.9%	53.0% ± 1.7%	0.3% ± 2.5%	0.13	N.S.	FALSE
Pitt County	% Group quarters	1.6%	0.8%	0.8%			FALSE
Pitt County	% Hispanic	5.7%	7.6%	-1.9%			FALSE
Pitt County	% Household without vehicle	8.1% ± 1.1%	8.7% ± 1.1%	-0.6% ± 1.6%	-0.38	N.S.	FALSE
Pitt County	% Housing with 5+ units	27.8%	23.9%	3.9%			FALSE
Pitt County	% Limited English proficiency	2.0% ± 0.8%	2.3% ± 0.8%	-0.3% ± 1.2%	-0.26	N.S.	FALSE
Pitt County	% NHPI	0.1%	0.1%	0.0%			FALSE
Pitt County	% No health insurance	9.6% ± 1.0%	10.0% ± 0.9%	-0.5% ± 1.3%	-0.36	N.S.	FALSE
Pitt County	% Unemployed	7.8% ± 1.1%	8.1% ± 1.0%	-0.3% ± 1.5%	-0.2	N.S.	FALSE
Pitt County	% White	48.9%	52.2%	-3.2%			FALSE
Pitt County	% With disability	13.1% ± 0.9%	14.1% ± 0.8%	-1.0% ± 1.2%	-0.83	N.S.	FALSE
Pitt County	median household income	51744.85 ± 77679.18	50997.61 ± 85522.87	747.24 ± 115534.48	0.01	N.S.	FALSE
Pitt County	SVI - household & disability	0.39	0.46	-0.07			TRUE
Pitt County	SVI - housing & transportation	0.56	0.58	-0.03			FALSE
Pitt County	SVI - minority status & language	0.56	0.53	0.03			TRUE
Pitt County	SVI - overall	0.53	0.56	-0.03			TRUE
Pitt County	SVI - socioeconomic status	0.56	0.59	-0.03			FALSE
Scotland County	% 65 years+	18.3% ± 1.3%	17.8% ± 1.2%	0.5% ± 1.8%	0.28	N.S.	FALSE
Scotland County	% African American	44.0%	38.5%	5.5%			TRUE
Scotland County	% AIAN	7.7%	11.0%	-3.2%			FALSE
Scotland County	% Asian	1.1%	1.0%	0.1%			FALSE
Scotland County	% Bachelor's degree or higher	11.5% ± 1.2%	10.5% ± 1.0%	1.0% ± 1.5%	0.64	N.S.	FALSE
Scotland County	% Below federal poverty line	27.3% ± 2.8%	25.5% ± 2.4%	1.8% ± 3.7%	0.49	N.S.	FALSE
Scotland County	% Female	49.9% ± 2.2%	50.5% ± 2.1%	-0.6% ± 3.0%	-0.2	N.S.	FALSE
Scotland County	% Group quarters	1.9%	8.4%	-6.4%			TRUE
Scotland County	% Hispanic	2.6%	3.2%	-0.6%			FALSE
Scotland County	% Household without vehicle	12.6% ± 1.9%	11.4% ± 1.6%	1.2% ± 2.5%	0.49	N.S.	FALSE
Scotland County	% Housing with 5+ units	8.4%	6.6%	1.8%			FALSE
Scotland County	% Limited English proficiency	1.4% ± 1.1%	1.2% ± 1.0%	0.2% ± 1.5%	0.11	N.S.	FALSE
Scotland County	% NHPI	0.0%	0.0%	0.0%			FALSE
Scotland County	% No health insurance	11.7% ± 1.4%	11.1% ± 1.3%	0.6% ± 1.9%	0.32	N.S.	FALSE
Scotland County	% Unemployed	11.4% ± 1.9%	11.7% ± 1.8%	-0.4% ± 2.6%	-0.13	N.S.	FALSE
Scotland County	% White	41.0%	42.1%	-1.1%			FALSE
Scotland County	% With disability	15.8% ± 1.3%	16.2% ± 1.2%	-0.4% ± 1.8%	-0.21	N.S.	FALSE
Scotland County	median household income	36535.86 ± 18249.68	37929 ± 20050.34	-1393.14 ± 27112.11	-0.05	N.S.	FALSE
Scotland County	SVI - household & disability	0.81	0.76	0.05			TRUE
Scotland County	SVI - housing & transportation	0.75	0.76	0			FALSE
Scotland County	SVI - minority status & language	0.53	0.59	-0.06			TRUE
Scotland County	SVI - overall	0.83	0.83	0			FALSE
Scotland County	SVI - socioeconomic status	0.85	0.85	0			FALSE
Wake County	% 65 years+	11.9% ± 0.3%	11.6% ± 0.3%	0.3% ± 0.5%	0.65	N.S.	FALSE
Wake County	% African American	20.6%	18.5%	2.1%			FALSE
Wake County	% AIAN	0.5%	0.5%	0.0%			FALSE
Wake County	% Asian	9.8%	8.6%	1.2%			FALSE
Wake County	% Bachelor's degree or higher	36.5% ± 0.5%	36.2% ± 0.5%	0.3% ± 0.8%	0.36	N.S.	FALSE
Wake County	% Below federal poverty line	8.2% ± 0.5%	8.3% ± 0.5%	-0.2% ± 0.7%	-0.23	N.S.	FALSE
Wake County	% Female	51.4% ± 0.7%	51.4% ± 0.7%	0.1% ± 1.0%	0.08	N.S.	FALSE
Wake County	% Group quarters	0.7%	0.6%	0.1%			FALSE
Wake County	% Hispanic	11.5%	11.4%	0.1%			FALSE
Wake County	% Household without vehicle	3.9% ± 0.3%	3.7% ± 0.2%	0.2% ± 0.4%	0.44	N.S.	FALSE
Wake County	% Housing with 5+ units	25.3%	23.4%	1.9%			FALSE
Wake County	% Limited English proficiency	4.9% ± 0.6%	4.6% ± 0.5%	0.2% ± 0.8%	0.3	N.S.	FALSE
Wake County	% NHPI	0.1%	0.1%	0.0%			FALSE
Wake County	% No health insurance	8.6% ± 0.4%	8.4% ± 0.4%	0.2% ± 0.5%	0.31	N.S.	FALSE
Wake County	% Unemployed	4.3% ± 0.3%	4.2% ± 0.3%	0.1% ± 0.5%	0.2	N.S.	FALSE
Wake County	% White	55.4%	58.8%	-3.3%			FALSE
Wake County	% With disability	8.6% ± 0.3%	8.4% ± 0.3%	0.2% ± 0.4%	0.46	N.S.	FALSE
Wake County	median household income	87794.87 ± 262031.5	90139.11 ± 281336.58	-2344.24 ± 384461.68	-0.01	N.S.	FALSE
Wake County	SVI - household & disability	0.28	0.29	-0.02			TRUE
Wake County	SVI - housing & transportation	0.42	0.39	0.02			TRUE
Wake County	SVI - minority status & language	0.59	0.56	0.03			FALSE
Wake County	SVI - overall	0.33	0.32	0.01			FALSE
Wake County	SVI - socioeconomic status	0.27	0.27	0			FALSE
Wilson County	% 65 years+	18.4% ± 1.2%	18.2% ± 1.1%	0.3% ± 1.7%	0.16	N.S.	FALSE
Wilson County	% African American	45.1%	38.2%	6.9%			TRUE
Wilson County	% AIAN	0.5%	0.6%	-0.1%			FALSE
Wilson County	% Asian	1.5%	1.1%	0.4%			FALSE
Wilson County	% Bachelor's degree or higher	13.7% ± 1.0%	13.7% ± 0.9%	0.0% ± 1.3%	0.03	N.S.	FALSE
Wilson County	% Below federal poverty line	19.8% ± 2.0%	19.6% ± 1.9%	0.2% ± 2.8%	0.08	N.S.	FALSE
Wilson County	% Female	53.1% ± 2.2%	52.9% ± 2.1%	0.2% ± 3.0%	0.07	N.S.	FALSE
Wilson County	% Group quarters	1.4%	1.0%	0.4%			FALSE
Wilson County	% Hispanic	10.6%	11.5%	-0.9%			FALSE
Wilson County	% Household without vehicle	9.7% ± 1.5%	9.3% ± 1.4%	0.4% ± 2.0%	0.19	N.S.	FALSE
Wilson County	% Housing with 5+ units	7.3%	6.8%	0.5%			FALSE
Wilson County	% Limited English proficiency	3.0% ± 1.4%	3.2% ± 1.3%	-0.2% ± 1.9%	-0.11	N.S.	FALSE
Wilson County	% NHPI	0.0%	0.0%	0.0%			FALSE
Wilson County	% No health insurance	11.8% ± 1.2%	11.7% ± 1.1%	0.0% ± 1.7%	0.03	N.S.	FALSE
Wilson County	% Unemployed	8.8% ± 1.4%	8.6% ± 1.3%	0.2% ± 2.0%	0.11	N.S.	FALSE
Wilson County	% White	40.9%	47.4%	-6.5%			TRUE
Wilson County	% With disability	15.2% ± 1.1%	15.1% ± 1.1%	0.1% ± 1.6%	0.06	N.S.	FALSE
Wilson County	median household income	46245.77 ± 66451.66	46299.16 ± 73576.51	-53.39 ± 99142.96	0	N.S.	FALSE
Wilson County	SVI - household & disability	0.71	0.7	0.02			FALSE
Wilson County	SVI - housing & transportation	0.55	0.53	0.02			FALSE
Wilson County	SVI - minority status & language	0.61	0.57	0.03			TRUE
Wilson County	SVI - overall	0.66	0.62	0.03			TRUE
Wilson County	SVI - socioeconomic status	0.66	0.6	0.06			TRUE
