# Supplementary material for: Equity in wastewater monitoring: Differences in the demographics and social vulnerability of sewered and unsewered populations across North Carolina
Source: PLoS One. 2024 Oct 10;19(10):e0311516. doi: 10.1371/journal.pone.0311516 (PMC11466389; doi:10.1371/journal.pone.0311516)
Supplement: S4 Table — Rows with bolded fonts mean the difference is statistically significant at a significance level of 0.05. Rows shaded in grey mean the difference between the sewered and unsewered population is meaningful (greater than 5 percentage points or 5%). Note: The margin of error (MOE) for the monitored and whole populations was calculated using the MOE estimates published by the Census Bureau and following the formula: square root of the sum of squared margin of errors. Statistical significance is assessed based on the absolute value of the Z statistics (*** for |Z| > 3.29, ** for |Z| > 2.58, * for |Z| > 1.96). (XLSX) [file pone.0311516.s005.xlsx]

## Sheet: TableS4
Equity in wastewater monitoring: Differences in the demographics and social vulnerability of sewered and unsewered populations across North Carolina
Stacie K. Reckling (NCSU, NCDHHS), Xindi C. Hu (Mathematica), and Aparna Keshaviah (Mathematica)
County	Variable name	Sewered	Unsewered	Difference	Z statistics	Statistical significance	Meaningful difference
Carteret	% 65 years+	23.2% ± 1.0%	25.6% ± 1.0%	-2.4% ± 1.5%	-1.62	N.S.	FALSE
Carteret	% African American	8.7%	2.8%	5.9%			TRUE
Carteret	% AIAN	0.5%	0.5%	0.0%			FALSE
Carteret	% Asian	1.3%	0.6%	0.7%			FALSE
Carteret	% Bachelor's degree or higher	48.0% ± 3.1%	52.2% ± 3.3%	-4.2% ± 4.6%	-0.92	N.S.	FALSE
Carteret	% Below poverty	11.6% ± 1.5%	9.1% ± 1.5%	2.5% ± 2.1%	1.16	N.S.	FALSE
Carteret	% Female	51.2% ± 1.8%	50.6% ± 1.7%	0.6% ± 2.5%	0.26	N.S.	FALSE
Carteret	% Group quarters	3.0%	0.4%	2.6%			FALSE
Carteret	% Hispanic	5.7%	4.0%	1.6%			FALSE
Carteret	% Household with no vehicle	5.8% ± 4.2%	2.2% ± 3.8%	3.6% ± 5.7%	0.63	N.S.	FALSE
Carteret	% Housing with 5+ units	8.6% ± 9.5%	8.4% ± 9.3%	0.2% ± 13.3%	0.02	N.S.	FALSE
Carteret	% NHPI	0.1%	0.1%	0.0%			FALSE
Carteret	% Limited English proficiency	1.0% ± 2.3%	0.1% ± 2.9%	0.9% ± 3.7%	0.24	N.S.	FALSE
Carteret	% Unemployment	2.5% ± 0.5%	3.0% ± 0.6%	-0.5% ± 0.8%	-0.63	N.S.	FALSE
Carteret	% Uninsured	11.4% ± 4.9%	9.4% ± 5.1%	2.0% ± 7.1%	0.28	N.S.	FALSE
Carteret	% White	80.4%	89.0%	-8.6%			TRUE
Carteret	% With disability	18.9% ± 5.5%	18.8% ± 5.4%	0.1% ± 7.7%	0.01	N.S.	FALSE
Carteret	Median household income	55637.35 ± 11051.51	63618.28 ± 11597.34	-7980.93 ± 16019.8	-0.5	N.S.	TRUE
Carteret	SVI - household & disability	0.67	0.57	0.1			TRUE
Carteret	SVI - housing & transportation	0.46	0.27	0.19			TRUE
Carteret	SVI - minority status & language	0.28	0.09	0.19			TRUE
Carteret	SVI - overall	0.44	0.26	0.18			TRUE
Carteret	SVI - socioeconomic status	0.39	0.35	0.04			TRUE
Chatham	% 65 years+	19.3% ± 1.4%	27.7% ± 1.3%	-8.5% ± 1.9%	-4.4	***	TRUE
Chatham	% African American	19.2%	8.2%	11.0%			TRUE
Chatham	% AIAN	1.3%	0.5%	0.8%			FALSE
Chatham	% Asian	1.2%	2.4%	-1.2%			FALSE
Chatham	% Bachelor's degree or higher	40.0% ± 4.7%	57.1% ± 4.2%	-17.1% ± 6.3%	-2.71	**	TRUE
Chatham	% Below poverty	11.9% ± 2.3%	8.6% ± 1.8%	3.3% ± 2.9%	1.11	N.S.	FALSE
Chatham	% Female	52.4% ± 2.4%	52.3% ± 1.8%	0.1% ± 3.0%	0.02	N.S.	FALSE
Chatham	% Group quarters	3.2%	0.5%	2.7%			FALSE
Chatham	% Hispanic	36.1%	7.9%	28.2%			TRUE
Chatham	% Household with no vehicle	5.1% ± 3.6%	3.9% ± 3.1%	1.2% ± 4.8%	0.25	N.S.	FALSE
Chatham	% Housing with 5+ units	3.3% ± 5.7%	4.5% ± 5.8%	-1.2% ± 8.1%	-0.15	N.S.	FALSE
Chatham	% NHPI	0.0%	0.1%	0.0%			FALSE
Chatham	% Limited English proficiency	5.1% ± 3.2%	1.8% ± 2.2%	3.4% ± 3.9%	0.86	N.S.	FALSE
Chatham	% Unemployment	2.7% ± 0.9%	1.5% ± 0.5%	1.2% ± 1.0%	1.23	N.S.	FALSE
Chatham	% Uninsured	16.4% ± 5.9%	8.0% ± 4.0%	8.4% ± 7.1%	1.18	N.S.	TRUE
Chatham	% White	43.9%	78.3%	-34.4%			TRUE
Chatham	% With disability	17.5% ± 4.8%	14.4% ± 3.9%	3.2% ± 6.2%	0.51	N.S.	FALSE
Chatham	Median household income	58356.02 ± 9692.96	84067.19 ± 17089.51	-25711.16 ± 19647	-1.31	N.S.	TRUE
Chatham	SVI - household & disability	0.63	0.42	0.21			TRUE
Chatham	SVI - housing & transportation	0.67	0.37	0.3			TRUE
Chatham	SVI - minority status & language	0.53	0.35	0.18			TRUE
Chatham	SVI - overall	0.58	0.28	0.29			TRUE
Chatham	SVI - socioeconomic status	0.49	0.23	0.26			TRUE
Durham	% 65 years+	12.7% ± 0.4%	9.7% ± 1.2%	3.0% ± 1.2%	2.39	*	FALSE
Durham	% African American	35.5%	29.1%	6.4%			TRUE
Durham	% AIAN	0.8%	0.5%	0.2%			FALSE
Durham	% Asian	4.5%	7.3%	-2.8%			FALSE
Durham	% Bachelor's degree or higher	47.7% ± 1.6%	65.3% ± 8.6%	-17.6% ± 8.7%	-2.01	*	TRUE
Durham	% Below poverty	14.9% ± 1.0%	5.7% ± 2.9%	9.3% ± 3.0%	3.05	**	TRUE
Durham	% Female	52.2% ± 0.9%	52.2% ± 3.9%	0.0% ± 4.0%	-0.01	N.S.	FALSE
Durham	% Group quarters	4.7%	3.5%	1.2%			FALSE
Durham	% Hispanic	17.2%	9.4%	7.9%			TRUE
Durham	% Household with no vehicle	8.6%	2.3% ± 2.2%	6.4%			TRUE
Durham	% Housing with 5+ units	24.8% ± 29.5%	37.5% ± 11.4%	-12.7% ± 31.7%	-0.4	N.S.	TRUE
Durham	% NHPI	0.0%	0.0%	0.0%			FALSE
Durham	% Limited English proficiency	5.5% ± 1.2%	2.3% ± 4.3%	3.3% ± 4.5%	0.73	N.S.	FALSE
Durham	% Unemployment	2.5% ± 0.2%	2.7% ± 1.3%	-0.2% ± 1.3%	-0.19	N.S.	FALSE
Durham	% Uninsured	12.1% ± 4.9%	8.4% ± 4.1%	3.6% ± 6.4%	0.56	N.S.	FALSE
Durham	% White	40.4%	51.0%	-10.6%			TRUE
Durham	% With disability	10.0% ± 3.3%	5.4% ± 2.1%	4.5% ± 3.9%	1.16	N.S.	FALSE
Durham	Median household income	65207.04	85500.7 ± 11135.83	-20293.66			TRUE
Durham	SVI - household & disability	0.34	0.04	0.3			TRUE
Durham	SVI - housing & transportation	0.55	0.2	0.35			TRUE
Durham	SVI - minority status & language	0.73	0.8	-0.06			TRUE
Durham	SVI - overall	0.5	0.14	0.36			TRUE
Durham	SVI - socioeconomic status	0.43	0.16	0.27			TRUE
Forsyth	% 65 years+	15.6% ± 0.3%	17.3% ± 2.2%	-1.8% ± 2.2%	-0.81	N.S.	FALSE
Forsyth	% African American	28.0%	9.6%	18.3%			TRUE
Forsyth	% AIAN	0.7%	0.6%	0.1%			FALSE
Forsyth	% Asian	2.5%	2.0%	0.5%			FALSE
Forsyth	% Bachelor's degree or higher	42.7% ± 1.2%	37.7% ± 7.0%	5.0% ± 7.1%	0.7	N.S.	TRUE
Forsyth	% Below poverty	16.4% ± 0.8%	12.4% ± 4.6%	4.0% ± 4.7%	0.86	N.S.	FALSE
Forsyth	% Female	52.6% ± 0.7%	51.1% ± 4.8%	1.5% ± 4.8%	0.32	N.S.	FALSE
Forsyth	% Group quarters	3.4%	0.3%	3.1%			FALSE
Forsyth	% Hispanic	15.5%	8.4%	7.1%			TRUE
Forsyth	% Household with no vehicle	7.6% ± 4.9%	1.3% ± 3.7%	6.3% ± 6.2%	1.02	N.S.	TRUE
Forsyth	% Housing with 5+ units	19.4% ± 11.4%	0.5% ± 9.0%	18.9% ± 14.5%	1.3	N.S.	TRUE
Forsyth	% NHPI	0.1%	0.0%	0.0%			FALSE
Forsyth	% Limited English proficiency	2.7% ± 0.8%	0.2% ± 5.7%	2.5% ± 5.7%	0.43	N.S.	FALSE
Forsyth	% Unemployment	2.7% ± 0.2%	2.9% ± 1.7%	-0.2% ± 1.8%	-0.12	N.S.	FALSE
Forsyth	% Uninsured	10.9% ± 4.7%	6.4% ± 3.6%	4.4% ± 5.9%	0.75	N.S.	FALSE
Forsyth	% White	51.9%	77.2%	-25.2%			TRUE
Forsyth	% With disability	10.3% ± 3.4%	11.6% ± 3.5%	-1.4% ± 4.9%	-0.29	N.S.	FALSE
Forsyth	Median household income	56254.32 ± 11573.15	66681.58 ± 13123.32	-10427.26 ± 17497.41	-0.6	N.S.	TRUE
Forsyth	SVI - household & disability	0.43	0.18	0.24			TRUE
Forsyth	SVI - housing & transportation	0.44	0.29	0.15			TRUE
Forsyth	SVI - minority status & language	0.61	0.17	0.44			TRUE
Forsyth	SVI - overall	0.48	0.25	0.22			TRUE
Forsyth	SVI - socioeconomic status	0.48	0.45	0.03			TRUE
Jackson	% 65 years+	18.9% ± 1.4%	25.2% ± 6.3%	-6.2% ± 6.4%	-0.97	N.S.	TRUE
Jackson	% African American	3.3%	0.9%	2.4%			FALSE
Jackson	% AIAN	2.6%	15.4%	-12.8%			TRUE
Jackson	% Asian	1.6%	0.8%	0.8%			FALSE
Jackson	% Bachelor's degree or higher	39.7% ± 4.0%	43.4% ± 13.4%	-3.6% ± 13.9%	-0.26	N.S.	FALSE
Jackson	% Below poverty	17.0% ± 2.6%	17.2% ± 8.5%	-0.3% ± 8.8%	-0.03	N.S.	FALSE
Jackson	% Female	51.3% ± 2.4%	48.0% ± 8.6%	3.3% ± 8.9%	0.37	N.S.	FALSE
Jackson	% Group quarters	23.0%	0.2%	22.9%			TRUE
Jackson	% Hispanic	8.5%	6.9%	1.6%			FALSE
Jackson	% Household with no vehicle	6.2% ± 4.0%	0.8% ± 1.0%	5.4% ± 4.1%	1.31	N.S.	TRUE
Jackson	% Housing with 5+ units	8.3% ± 5.7%	0.8% ± 3.4%	7.5% ± 6.7%	1.12	N.S.	TRUE
Jackson	% NHPI	0.0%	0.0%	0.0%			FALSE
Jackson	% Limited English proficiency	1.2% ± 2.1%	7.0% ± 12.3%	-5.8% ± 12.5%	-0.46	N.S.	TRUE
Jackson	% Unemployment	2.4% ± 0.8%	0.6% ± 0.8%	1.8% ± 1.1%	1.67	N.S.	FALSE
Jackson	% Uninsured	12.5% ± 4.4%	22.3% ± 8.6%	-9.8% ± 9.6%	-1.01	N.S.	TRUE
Jackson	% White	83.0%	72.9%	10.0%			TRUE
Jackson	% With disability	14.4% ± 4.2%	10.6% ± 3.8%	3.8% ± 5.7%	0.67	N.S.	FALSE
Jackson	Median household income	46333.56 ± 11050.99	46440 ± 7524	-106.44 ± 13369.18	-0.01	N.S.	FALSE
Jackson	SVI - household & disability	0.45	0.31	0.13			TRUE
Jackson	SVI - housing & transportation	0.59	0.44	0.15			TRUE
Jackson	SVI - minority status & language	0.31	0.68	-0.37			TRUE
Jackson	SVI - overall	0.47	0.52	-0.04			TRUE
Jackson	SVI - socioeconomic status	0.51	0.53	-0.02			FALSE
Mecklenburg	% 65 years+	10.9% ± 0.2%	11.7% ± 1.7%	-0.8% ± 1.7%	-0.45	N.S.	FALSE
Mecklenburg	% African American	29.8%	21.8%	8.0%			TRUE
Mecklenburg	% AIAN	0.6%	0.8%	-0.2%			FALSE
Mecklenburg	% Asian	6.5%	3.7%	2.8%			FALSE
Mecklenburg	% Bachelor's degree or higher	49.2% ± 0.8%	49.4% ± 8.2%	-0.2% ± 8.2%	-0.03	N.S.	FALSE
Mecklenburg	% Below poverty	11.4% ± 0.4%	5.9% ± 3.0%	5.5% ± 3.0%	1.82	N.S.	TRUE
Mecklenburg	% Female	51.9% ± 0.5%	54.6% ± 4.8%	-2.6% ± 4.8%	-0.55	N.S.	FALSE
Mecklenburg	% Group quarters	1.5%	5.6%	-4.1%			FALSE
Mecklenburg	% Hispanic	15.3%	11.6%	3.7%			FALSE
Mecklenburg	% Household with no vehicle	5.7% ± 3.9%	0.7% ± 2.6%	4.9% ± 4.6%	1.07	N.S.	FALSE
Mecklenburg	% Housing with 5+ units	26.1% ± 12.0%	7.6% ± 9.5%	18.5% ± 15.3%	1.21	N.S.	TRUE
Mecklenburg	% NHPI	0.1%	0.0%	0.0%			FALSE
Mecklenburg	% Limited English proficiency	4.4% ± 0.6%	1.2% ± 4.6%	3.3% ± 4.7%	0.7	N.S.	FALSE
Mecklenburg	% Unemployment	2.7% ± 0.1%	2.9% ± 1.5%	-0.2% ± 1.5%	-0.14	N.S.	FALSE
Mecklenburg	% Uninsured	11.6% ± 4.7%	7.1% ± 3.9%	4.6% ± 6.1%	0.75	N.S.	FALSE
Mecklenburg	% White	46.4%	59.6%	-13.2%			TRUE
Mecklenburg	% With disability	8.0% ± 3.0%	7.0% ± 2.4%	0.9% ± 3.8%	0.25	N.S.	FALSE
Mecklenburg	Median household income	75293.46	77963.7 ± 11506.04	-2670.24			FALSE
Mecklenburg	SVI - household & disability	0.3	0.22	0.08			TRUE
Mecklenburg	SVI - housing & transportation	0.4	0.2	0.2			TRUE
Mecklenburg	SVI - minority status & language	0.67	0.54	0.13			TRUE
Mecklenburg	SVI - overall	0.39	0.21	0.18			TRUE
Mecklenburg	SVI - socioeconomic status	0.37	0.22	0.15			TRUE
New Hanover	% 65 years+	17.0% ± 0.5%	22.3% ± 2.3%	-5.3% ± 2.3%	-2.25	*	TRUE
New Hanover	% African American	12.9%	3.8%	9.1%			TRUE
New Hanover	% AIAN	0.5%	0.6%	-0.1%			FALSE
New Hanover	% Asian	1.6%	0.9%	0.7%			FALSE
New Hanover	% Bachelor's degree or higher	48.7% ± 1.9%	61.7% ± 8.4%	-13.0% ± 8.6%	-1.51	N.S.	TRUE
New Hanover	% Below poverty	15.8% ± 1.1%	9.6% ± 3.0%	6.2% ± 3.2%	1.91	N.S.	TRUE
New Hanover	% Female	52.3% ± 1.0%	51.8% ± 4.0%	0.5% ± 4.1%	0.13	N.S.	FALSE
New Hanover	% Group quarters	2.8%	0.7%	2.1%			FALSE
New Hanover	% Hispanic	7.8%	5.7%	2.2%			FALSE
New Hanover	% Household with no vehicle	6.6% ± 3.9%	3.2% ± 3.1%	3.4% ± 5.0%	0.68	N.S.	FALSE
New Hanover	% Housing with 5+ units	20.1% ± 11.3%	25.0% ± 10.5%	-4.9% ± 15.4%	-0.32	N.S.	FALSE
New Hanover	% NHPI	0.1%	0.1%	0.0%			FALSE
New Hanover	% Limited English proficiency	1.1% ± 0.9%	0.1% ± 4.6%	1.0% ± 4.7%	0.22	N.S.	FALSE
New Hanover	% Unemployment	2.6% ± 0.3%	1.4% ± 0.6%	1.2% ± 0.7%	1.75	N.S.	FALSE
New Hanover	% Uninsured	9.8% ± 4.3%	10.1% ± 4.6%	-0.3% ± 6.3%	-0.04	N.S.	FALSE
New Hanover	% White	74.8%	85.7%	-10.9%			TRUE
New Hanover	% With disability	12.6% ± 3.8%	10.7% ± 3.6%	1.9% ± 5.2%	0.36	N.S.	FALSE
New Hanover	Median household income	60424.94 ± 10304.29	72097.49 ± 15464.35	-11672.55 ± 18582.91	-0.63	N.S.	TRUE
New Hanover	SVI - household & disability	0.36	0.12	0.23			TRUE
New Hanover	SVI - housing & transportation	0.48	0.27	0.21			TRUE
New Hanover	SVI - minority status & language	0.36	0.05	0.3			TRUE
New Hanover	SVI - overall	0.39	0.08	0.31			TRUE
New Hanover	SVI - socioeconomic status	0.41	0.12	0.29			TRUE
Pitt	% 65 years+	11.8% ± 0.5%	19.0% ± 1.3%	-7.2% ± 1.4%	-4.98	***	TRUE
Pitt	% African American	39.8%	29.5%	10.3%			TRUE
Pitt	% AIAN	0.4%	0.5%	-0.1%			FALSE
Pitt	% Asian	2.6%	0.7%	1.9%			FALSE
Pitt	% Bachelor's degree or higher	40.0% ± 2.2%	38.7% ± 4.5%	1.3% ± 5.0%	0.26	N.S.	FALSE
Pitt	% Below poverty	22.0% ± 1.7%	22.4% ± 3.5%	-0.4% ± 3.9%	-0.1	N.S.	FALSE
Pitt	% Female	53.1% ± 1.4%	51.7% ± 2.7%	1.4% ± 3.1%	0.47	N.S.	FALSE
Pitt	% Group quarters	4.9%	0.4%	4.5%			FALSE
Pitt	% Hispanic	5.7%	10.3%	-4.6%			FALSE
Pitt	% Household with no vehicle	8.3% ± 4.8%	9.0% ± 5.2%	-0.8% ± 7.1%	-0.11	N.S.	FALSE
Pitt	% Housing with 5+ units	25.2% ± 12.1%	4.6% ± 7.2%	20.6% ± 14.0%	1.47	N.S.	TRUE
Pitt	% NHPI	0.1%	0.1%	0.0%			FALSE
Pitt	% Limited English proficiency	1.2% ± 1.1%	1.3% ± 2.8%	-0.1% ± 3.0%	-0.03	N.S.	FALSE
Pitt	% Unemployment	4.1% ± 0.5%	4.8% ± 1.1%	-0.7% ± 1.2%	-0.56	N.S.	FALSE
Pitt	% Uninsured	10.1% ± 4.1%	10.3% ± 4.4%	-0.1% ± 6.1%	-0.02	N.S.	FALSE
Pitt	% White	48.7%	56.9%	-8.2%			TRUE
Pitt	% With disability	12.9% ± 4.1%	18.0% ± 4.7%	-5.1% ± 6.2%	-0.83	N.S.	TRUE
Pitt	Median household income	51826.25 ± 9935.96	46655.95 ± 11449.3	5170.3 ± 15159.48	0.34	N.S.	TRUE
Pitt	SVI - household & disability	0.39	0.8	-0.42			TRUE
Pitt	SVI - housing & transportation	0.56	0.71	-0.15			TRUE
Pitt	SVI - minority status & language	0.56	0.36	0.2			TRUE
Pitt	SVI - overall	0.53	0.72	-0.19			TRUE
Pitt	SVI - socioeconomic status	0.56	0.71	-0.15			TRUE
Wake	% 65 years+	11.2% ± 0.2%	13.4% ± 0.7%	-2.2% ± 0.8%	-2.91	**	FALSE
Wake	% African American	19.8%	11.0%	8.9%			TRUE
Wake	% AIAN	0.5%	0.6%	-0.1%			FALSE
Wake	% Asian	9.3%	4.7%	4.7%			FALSE
Wake	% Bachelor's degree or higher	51.9% ± 0.9%	55.2% ± 4.3%	-3.3% ± 4.4%	-0.77	N.S.	FALSE
Wake	% Below poverty	9.0% ± 0.4%	4.0% ± 1.4%	5.0% ± 1.4%	3.54	***	TRUE
Wake	% Female	51.5% ± 0.4%	48.7% ± 1.9%	2.7% ± 2.0%	1.38	N.S.	FALSE
Wake	% Group quarters	2.2%	0.1%	2.1%			FALSE
Wake	% Hispanic	11.3%	11.7%	-0.4%			FALSE
Wake	% Household with no vehicle	4.0% ± 3.3%	0.9% ± 1.9%	3.1% ± 3.8%	0.81	N.S.	FALSE
Wake	% Housing with 5+ units	21.0% ± 11.8%	0.5% ± 7.6%	20.5% ± 14.0%	1.46	N.S.	TRUE
Wake	% NHPI	0.1%	0.0%	0.0%			FALSE
Wake	% Limited English proficiency	2.3% ± 0.5%	2.2% ± 2.8%	0.2% ± 2.8%	0.05	N.S.	FALSE
Wake	% Unemployment	2.2% ± 0.1%	1.2% ± 0.4%	1.0% ± 0.4%	2.56	*	FALSE
Wake	% Uninsured	8.5% ± 4.0%	5.4% ± 3.2%	3.1% ± 5.1%	0.61	N.S.	FALSE
Wake	% White	56.8%	69.5%	-12.7%			TRUE
Wake	% With disability	8.6% ± 2.8%	8.6% ± 2.6%	0.0% ± 3.8%	0	N.S.	FALSE
Wake	Median household income	86139.75 ± 12698.85	116204.58 ± 16832.83	-30064.83 ± 21085.65	-1.43	N.S.	TRUE
Wake	SVI - household & disability	0.28	0.22	0.06			TRUE
Wake	SVI - housing & transportation	0.41	0.11	0.3			TRUE
Wake	SVI - minority status & language	0.58	0.34	0.24			TRUE
Wake	SVI - overall	0.33	0.12	0.21			TRUE
Wake	SVI - socioeconomic status	0.27	0.14	0.12			TRUE
