# Supplementary material for: Equity in wastewater monitoring: Differences in the demographics and social vulnerability of sewered and unsewered populations across North Carolina
Source: PLoS One. 2024 Oct 10;19(10):e0311516. doi: 10.1371/journal.pone.0311516 (PMC11466389; doi:10.1371/journal.pone.0311516)
Supplement: S5 Table — Values are shown for individual monitored sewersheds as well as monitored sewersheds aggregated within the county for counties where multiple sewersheds participated in the NC Wastewater Monitoring Network. Only variables with more than a +/-5 percent (%) or percentage point (pp) difference (monitored sewershed—county) in at least one individual monitored sewershed vs county comparison are included. Variables that have a statistically significant difference are indicated by an asterisk (*). (XLSX) [file pone.0311516.s006.xlsx]

## Sheet: Sheet1
Equity in wastewater monitoring: Differences in the demographics and social vulnerability of sewered and unsewered populations across North Carolina
Stacie K. Reckling (NCSU, NCDHHS), Xindi C. Hu (Mathematica), and Aparna Keshaviah (Mathematica)
Site name	White	African American	Asian	Hispanic	65 years+	Socioeconomic status	Household composition & disability	Minority status & language	Housing & transportat-ion	Overall SVI	Bachelor's degree or higher	Median household income	Below federal poverty level	Unemployed	Limited English proficiency	No health insurance	Housing w/ 5+ units
Cary 1	-5.7	-9.7	18.8	-3.9	-2.5 *	-14.7	-13.8	11.7	-10.4	-12.4	10.4 *	17.9	-3.5 *	-0.9	2.2	-3.2 *	7.7
Cary 2	13.3	-11.4	-1.5	-0.8	4.1 *	-10.2	-9.9	-9.1	-14.9	-12.7	7.1 *	12.8	-3.4 *	-1.3	-0.4	-0.9	-2.9
Cary 3	-5.8	-11	21.8	-5.3	-1.1	-14.7	-5	4.9	-12.3	-11.3	9.6 *	26.9	-2.1	0	1.3	-3.4 *	-8
Raleigh	-4.9	7.6	-4	1.7	0.3	6	1.1	3.2	8.3	6.2	-2.5 *	-13.2	1.7 *	0.3	0.1	1.1 *	4.3
Raleigh 2	10	-2.1	-4.8	-3.6	-0.6	-7.1	6.5	-12.4	-7.2	-7	-2.7	3.1	-2.1	1.7	-2.4	-2	-5.4
Raleigh 3	-18.4	21.6	-7.6	4.8	5.2	24.3	44.4	19.5	23.2	34.6	-18.2 *	-28.7	2.1	5.1	5.5	13.4	-18.7
Combined Wake County sites (6)	-3.3	2.1	1.2	0.1	0.3	0.4	-1.8	2.6	2.4	1	0.3	-2.6	-0.2	0.1	0.2	0.2	1.9
Charlotte 1	29.2	-20.3	-3.2	-6.4	3.9 *	-24	-9.4	-34.6	-16.9	-25.7	4.4 *	25.5	-5.3 *	-0.9	-5.2 *	-6.0 *	-10.9
Charlotte 2	5.3	-4	-2.5	2.1	-0.5	11.3	-0.7	0.4	23	12.7	2	-5.6	5.6 *	-0.1	2.6 *	2.9 *	12.8
Charlotte 3	-19.2	18	2.5	-1.3	-3.0 *	3.3	-5.7	14.2	-2.1	-0.2	-4.4 *	-18	0.6	-0.7	0.5	0.7	3.1
Combined Mecklenburg County sites (3)	2	0.3	-0.8	-1.3	-0.5	-0.4	-5	-5.2	4.1	-2	1	0.8	0.6	-0.6	-0.4	-0.5	4.2
New Hanover County, North	2.6	-2.4	-0.1	0.2	1	-6.2	-3.9	3.6	-1	-2.5	0.5	11.6	-2.8 *	0.5	-0.2	-1.7	-7.4
Wilmington City, North	-7.5	7.3	-0.1	0.4	-0.7	12.1	-6	10.9	12.2	10.9	-1	-10.4	5.3 *	-0.2	0.2	-0.3	4.2
Combined New Hanover County sites (2)	-3.5	3.3	0	0.3	-0.5	4.6	-5.2	3.5	5.9	3.8	-1.2	-4.9	-0.3	0.6	0.1	-0.6	-0.9
